# Supplementary material for: Preclinical evaluation of Tc-99m p5+14 peptide for SPECT detection of cardiac amyloidosis
Source: PLoS One. 2024 Apr 5;19(4):e0301756. doi: 10.1371/journal.pone.0301756 (PMC10997057; doi:10.1371/journal.pone.0301756)
Supplement: S1 Data — (XLSX) [file pone.0301756.s002.xlsx]

## Sheet: Biodistribution data 
Wild Type	%ID/g 1hr						%ID/g 4hr
Liver	3.31451	3.71299	2.74804	4.47128	2.96053	4.47911	2.17211	2.97174	2.6118
Spleen	0.831106	1.02493	0.77361	1.32796	1.0331	1.11639	0.318797	0.526171	0.427032
L Kidney	41.4008	54.5346	34.4454	87.7174	55.1329	79.1335	7.97839	16.4112	17.7439
Heart	0.475174	0.586142	0.397526	0.719713	0.533791	0.596275	0.132696	0.161771	0.152054
Blood	0.673508	0.766429	0.458561	1.08463	0.852079	0.893133	0.205815	0.267283	0.125975
AA Mice	%ID/g 1hr						%ID/g 4hr
Liver	10.3287	10.2929	11.8239	7.78272	9.16907	10.1869	7.79121	6.00851
Spleen	7.25282	7.88526	6.66488	3.0021	9.85952	7.81201	5.61644	3.3948
L Kidney	11.9039	8.83759	16.2285	10.0665	26.964	17.0325	14.9117	10.2609
Heart	2.88099	2.24611	3.428	4.14539	5.41755	4.19244	2.31532	2.73484
Blood	0.862202	0.698716	0.920158	1.22442	0.812919	0.780258	0.479127	0.60279

## Sheet: Heart Bqcc
99mTc PYP	99mTc p5+14
19.577	86.327
8.365	112.016
17.245	81.602
	130.387

## Sheet: Heart %ID
99mTc PYP	99mTc p5+14
0.055	0.297
0.032	0.453
0.053	0.287
	0.419

## Sheet: Table 2
			PYP	%			AT05	%
type	organ		CPM				CPM
K1	liver		988	1.63275			69989.4	93.1119
			59523.4				5177.6
			1105.2	1.5846			78711.7	93.3994
			68640.9				5562.6
			980.5	1.39325			81912.8	93.523
			69394.5				5672.9
L1,2	spleen		1257.1	1.85259			78787	93.2373
			66599.1				5714.6
			650	0.921566			63121.3	77.0732
			69882.1				18776.6
			732	1.08472			85910.8	94.002
			66750.9				5481.7
TTRapp	heart		910	1.35724			74458.7	85.3329
			66137.8				12798
			930	1.36598			70910.6	84.4838
			67153.1				13023.4
			967	1.31803			66640.1	80.4128
			72399.8				16232.4
TTRapp	heart		1304.8	1.92677			35799.1	45.0163
			66414.7				43725.7
			1055.2	1.53741			42234.2	58.3268
			67579.6				30175.4
			932.2	1.33401			38773.1	45.9798
			68947.1				45553.2
TTR?	heart		736.9	1.20733			65035.2	78.4942
			60298.7				17818.3
			614.4	0.905819			66941.6	79.1244
			67213.7				17661.4
			546.1	0.784011			66320.4	79.4741
			69108.5				17128.7
TTRwt	heart		0	nd			74837.5	85.4189
			64352.9				12774.8
			1864.5	2.68072			75603	86.1075
			67687.8				12197.7
			0	nd			76550.3	86.1337
			67582.5				12323.5
TTRwt	heart		5267.9	7.77388			79744.9	90.8223
			62496.2				8058.3
			4139.2	5.97933			77607.4	90.8665
			65085.9				7800.8
			3542.8	5.21004			71973.2	86.4011
			64456.7				11328.1
L6	fibrils		702	1.08245			81262.1	91.2099
			64150.6				7831.4
			1045	1.51681			81106.8	91.3182
			67849.5				7711
			1215.5	1.78318			77785.8	90.8336
			66949.1				7849.7
